# Supplementary material for: HemPepPred: Quantitative Prediction of Peptide Hemolytic Activity Based on Machine Learning and Protein Language Model–Derived Features
Source: Foods. 2025 Dec 3;14(23):4143. doi: 10.3390/foods14234143 (PMC12692575; doi:10.3390/foods14234143)
Supplement: Supplementary file 1 [file foods-14-04143-s001.zip]

Archive with 1 entries (1 files):
- foods-3971948-Supplementary Material.pdf
